# Supplementary material for: Dynamics of RAS/BRAF Mutations in cfDNA from Metastatic Colorectal Carcinoma Patients Treated with Polychemotherapy and Anti-EGFR Monoclonal Antibodies
Source: Cancers (Basel). 2022 Feb 18;14(4):1052. doi: 10.3390/cancers14041052 (PMC8870112; doi:10.3390/cancers14041052)
Supplement: Supplementary file 1 [file cancers-14-01052-s001.zip]

Archive with 1 entries (1 files):
- cancers-1551702-supplementary.pdf
